# Supplementary material for: Adverse Obstetric Outcomes after Breast Cancer Diagnosis: An Observational Database Study in Germany
Source: Cancers (Basel). 2024 Sep 22;16(18):3230. doi: 10.3390/cancers16183230 (PMC11430513; doi:10.3390/cancers16183230)
Supplement: Supplementary file 1 [file cancers-16-03230-s001.zip]

Archive with 1 entries (1 files):
- cancers-3169316-supplementary.pdf
